# Supplementary material for: Pan-Genomic Analysis and Functional Characterization of the ATXR Gene Family Highlights Its Role in Regulating Agronomic Traits in Rapeseed
Source: Plants (Basel). 2026 May 10;15(10):1458. doi: 10.3390/plants15101458 (PMC13210918; doi:10.3390/plants15101458)
Supplement: Supplementary file 1 [file plants-15-01458-s001.zip]

Archive with 1 entries (1 files):
- plants-4237138-supplementary.pdf
